# Supplementary material for: Quantitative Monitoring of Cyclic Glycine–Proline in Marine Mangrove-Derived Fungal Metabolites
Source: J Fungi (Basel). 2024 Nov 10;10(11):779. doi: 10.3390/jof10110779 (PMC11595644; doi:10.3390/jof10110779)
Supplement: Supplementary file 1 [file jof-10-00779-s001.zip]

Archive with 1 entries (1 files):
- jof-3294947-supplementary.pdf
